# Supplementary material for: Environmental and genetic regulation of plant height in soybean
Source: BMC Plant Biol. 2021 Jan 25;21:63. doi: 10.1186/s12870-021-02836-7 (PMC7836565; doi:10.1186/s12870-021-02836-7)
Supplement: Supplementary file 1 — Additional file 1: Table S1. Putative QTLs detected for plant height traits by MapQTL 6.0 and QTL IciMaping 4.1 using 168 F9 soybean RILs under different environments. [file 12870_2021_2836_MOESM1_ESM.xlsx]

## Sheet: Table S1
Table S1 Putative QTLs detected for plant height traits by MapQTL 6.0 and QTL IciMaping 4.1 using 168 F9 soybean RILs under different environments
Env a	Trait b	QTL	Locus		MapQTL 6.0						QTL IciMaping 4.1					Putative cadidate gene	References
					Position	Marker or interval c	LOD	PVE(%) d	Add e		Position	Marker or interval c	LOD	PVE(%) d	Add e
ZC	SH	qSH9ZC	Locus9-1		31.22	Chr09.43920835	3.93	10.2	-8.16		25	Chr09.46303233-Chr09.45845201	4.84	5.54	-6.91
		qSH11ZC	Locus11		90.32	Chr11.24719785-Chr11.24469031	3.52	9.2	7.92		89	Chr11.24766608-Chr11.24719785	3.37	3.87	5.83	Tof11	[2]
		qSH12ZC	Locus12-1		51.1	Chr12.8925762	3.18	8.4	7.42		—	—	—	—	—
		qSH13ZC	Locus13		39.62	Chr13.39209096	8.02	17.6	10.99		39.75	Chr13.39209096-Chr13.45167815	5.39	14.67	11.23
		qSH15ZC	Locus15		20.42	Chr15.45728831	3.87	10.1	8.08		—	—	—	—	—
		qSH17ZC	Locus17		131.46	Chr17.5218445	4.39	11.3	-8.63		—	—	—	—	—
		qSH19ZC	Locus19-1		23	Chr19.44628812	4.13	10.7	8.45		27.16	Chr19.45146288-Chr19.35170734	15.96	21.44	13.63	Dt1	[1]
	SNN	qSNN19ZC	Locus19-1		12.83	Chr19.41498132-Chr19.41498133	2.88	7.6	0.87		13.16	Chr19.41498132-Chr19.41498133	2.86	7.71	0.85	Dt1	[1]
	AIL	qAIL9ZC	Locus9-1		—	—	—	—	—		37	Chr09.43704685-Chr09.43204907	2.84	2.8	-0.27
		qAIL11ZC	Locus11		—	—	—	—	—		96	Chr11.10950383-Chr11.10378538	3.33	3.47	0.31	Tof11	[2]
		qAIL12ZC	Locus12-1		53.49	Chr12.9440054	2.55	6.7	0.31		—	—	—	—	—
		qAIL13ZC	Locus13		39.62	Chr13.39209096	9.78	23.5	0.6		39.75	Chr13.39209096-Chr13.45167815	7.52	25.03	0.8
		qAIL15ZC	Locus15		20.42	Chr15.45728831	2.5	6.6	0.31		—	—	—	—	—
HZ	SH	qSH3HZ	Locus3		53.42	Chr03.28844494	3.47	7.8	4.95		—	—	—	—	—
		qSH6HZ	Locus6-1		22.74	Chr06.47325153-Chr06.46263364	3.21	7.2	4.8		—	—	—	—	—
		qSH11HZ	Locus11		90.34	Chr11.24469031	5.36	11.7	6.02		88	Chr11.25001745-Chr11.24766608	4.88	5.95	4.88	Tof11	[2]
		qSH12HZ	Locus12-2		9.67	Chr12.2753742	3.5	7.8	-4.95		9.81	Chr12.2753742-Chr12.2709056	4.75	5.62	-4.79
		qSH14HZ	Locus14		40.39	Chr14.6573275	2.51	5.7	4.15		—	—	—	—	—
		qSH19HZ-1	Locus19-1		—	—	—	—	—		30.16	Chr19.45258381-Chr19.35559908	3.12	6.28	4.93	Dt1	[1]
		qSH19HZ-2	Locus19-2		54.33	Chr19.47350218	5.84	14.9	-6.68		54.16	Chr19.47196093-Chr19.47350218	16.09	22.29	-9.39
	SNN	qSNN11HZ	Locus11		94.65	Chr11.24373759-Chr11.10950383	4.25	9.5	0.99		97	Chr11.10950383-Chr11.10378538	7.12	8.95	1.18	Tof11	[2]
		qSNN12HZ-1	Locus12-3		—	—	—	—	—		24.81	Chr12.5159731-Chr12.5650158	4.5	5.13	-0.89	Tof12	[2]
		qSNN12HZ-2	Locus12-4		119.43	Chr12.36928914	3.88	8.7	0.88		109.81	Chr12.36757049-Chr12.36764688	3.3	4.6	0.31
		qSNN19HZ-1	Locus19-1		—	—	—	—	—		27.16	Chr19.45146288-Chr19.35170734	6.78	7.75	1.06	Dt1	[1]
		qSNN19HZ-2	Locus19-2		54.33	Chr19.47350218	5.37	13.8	-1.11		60.16	Chr19.47498781-Chr19.47883078	13.78	17.8	-1.64
		qSNN20HZ	Locus20		46.35	Chr20.28599703	3.62	9.5	0.92		—	—	—	—	—
	AIL	qAIL3HZ	Locus3		49.43	Chr03.6754873	3.2	8.4	0.21		—	—	—	—	—
		qAIL6HZ	Locus6-2		1.27	Chr06.49497714	2.84	7.5	0.19		—	—	—	—	—
		qAIL19HZ	Locus19-1		—	—	—	—	—		38.16	Chr19.46013921-Chr19.46398631	4	8.3	-0.19	Dt1	[1]
YZ	SH	qSH6YZ	Locus6-3		45.99	Chr06.16204056-Chr06.15321801	4.47	11.6	5.4		—	—	—	—	—
		qSH10YZ	Locus10		—	—	—	—	—		87.76	Chr10.39342621-Chr10.38726417	3.19	5.96	3.65
		qSH11YZ	Locus11		102.11	Chr11.10086473	3.16	7.2	-4.35		102	Chr11.10192448-Chr11.10086473	5.38	10.17	-4.91	Tof11	[2]
		qSH13YZ	Locus13		35.09	Chr13.40401962	3.21	8.5	4.69		34.75	Chr13.40236459-Chr13.40401962	4.04	7.55	4.17
		qSH14YZ	Locus14		41.23	Chr14.45884653	3.49	9.2	-4.71		39.74	Chr14.46001976-Chr14.45922290	3	5.84	-3.59
		qSH19YZ	Locus19-1		23	Chr19.44628812	5.38	13.8	5.76		27.16	Chr19.45146288-Chr19.35170734	7.74	15.52	5.86	Dt1	[1]
	SNN	qSNN9YZ	Locus9-2		122.64	Chr09.4074635	3.9	10.2	0.6		123	Chr09.4074635-Chr09.3740513	2.99	7.63	0.46
		qSNN11YZ	Locus11		102.11	Chr11.10086473	4.5	10.2	-0.62		102	Chr11.10192448-Chr11.10086473	3.63	9.49	-0.53	Tof11	[2]
		qSNN19YZ	Locus19-1		27.13	Chr19.45146288	4.78	12.4	0.66		27.16	Chr19.45146288-Chr19.35170734	4.87	12.89	0.6	Dt1	[1]
		qSNN20YZ	Locus20		38.55	Chr20.2707137	2.96	7.8	0.52		—	—	—	—	—
	AIL	qAIL6YZ	Locus6-3		44.99	Chr06.16204056-Chr06.15321801	2.98	7.9	0.27		—	—	—	—	—
		qAIL13YZ	Locus13		38.65	Chr13.39289009	6.32	16	0.38		38.75	Chr13.39289009-Chr13.45541157	2.88	16.47	0.35
		qAIL20YZ	Locus20		46.28	Chr20.25940772	3.42	9	-0.28		—	—	—	—	—
BL	SH	qSH10BL	Locus10		87.55	Chr10.39342621	5.55	11.2	2.41		86.76	Chr10.40628708-Chr10.39342621	4.65	6.73	1.94
		qSH11BL	Locus11		95.4	Chr11.10950383	7.05	14	-2.72		95	Chr11.24373759-Chr11.10950383	8.27	12.03	-2.65	Tof11	[2]
		qSH19BL	Locus19-1		26.98	Chr19.36583150-Chr19.45146288	8.2	20.1	3.33		27.16	Chr19.45146288-Chr19.35170734	16.46	26.1	3.79	Dt1	[1]
	SNN	qSNN11BL	Locus11		96.4	Chr11.10950383-Chr11.10378538	6.34	12.7	-0.52		96	Chr11.10950383-Chr11.10378538	8.66	13.39	-0.55	Tof11	[2]
		qSNN19BL	Locus19-1		28.13	Chr19.45146288-Chr19.35170734	8.88	21.6	0.94		27.16	Chr19.45146288-Chr19.35170734	12.99	21.08	0.67	Dt1	[1]
	AIL	qAIL10BL	Locus10		86.85	Chr10.40628708-Chr10.39342621	2.56	6.4	0.13		86.76	Chr10.40628708-Chr10.39342621	4.07	8.17	0.14
		qAIL11BL	Locus11		93.65	Chr11.24373759-Chr11.10950383	2.97	7.3	-0.14		92	Chr11.24373759-Chr11.10950383	2.78	5.25	-0.11	Tof11	[2]
		qAIL19BL-1	Locus19-1		25.98	Chr19.36583150-Chr19.45146288	4.68	11.3	0.21		27.16	Chr19.45146288-Chr19.35170734	4.31	8.13	0.14	Dt1	[1]
		qAIL19BL-2	Locus19-1		—	—	—	—	—		18.16	Chr19.37577808-Chr19.37226452	3.81	7.2	0.13	Dt1	[1]
Note: a ZC, HZ, YZ and BL mean the experiment sits of Zhao county, Hangzhou Yangzhong and Boluo, respectively; b SH, shoot height; SNN, stem node number; AIL, average internode length; c Marker or interval, markers or support intervals on the linkage map in which the LOD is the largest; d PVE (%), percentage of phenotypic variance explained by the QTL; e Add, additive eﬀects, its positive and neg…
